# Supplementary material for: Triple rAAV9 Vector Combinations Encoding Broadly Neutralizing Antibodies Effectively Suppress HIV-1 Infection in Humanized Mice
Source: Int J Mol Sci. 2025 Nov 15;26(22):11051. doi: 10.3390/ijms262211051 (PMC12652006; doi:10.3390/ijms262211051)
Supplement: Supplementary file 1 [file ijms-26-11051-s001.zip]

Archive with 1 entries (1 files):
- ijms-3917548-supplementary.pdf
